# Supplementary material for: Agonist-independent Gαz activity negatively regulates beta-cell compensation in a diet-induced obesity model of type 2 diabetes
Source: J Biol Chem. 2020 Nov 24;296:100056. doi: 10.1074/jbc.RA120.015585 (PMC7948463; doi:10.1074/jbc.RA120.015585)
Supplement: Supplementary Figures and Tables [file mmc1.xlsx]

## Sheet: 1. Top 100 SDE genes
Supplemental Table 1: Top 100 identified significantly differentially expressed genes (by gene ID) from Figure 2A with adjusted P-value.
Gene ID	Adjusted P-Value	Gene ID	Adjusted P-Value	Gene ID	Adjusted P-Value	Gene ID	Adjusted P-Value
Unc50	0.0016	Osgep	0.0017	Slc35c1	0.0018	Anks4b	0.0016
Cyp20a1	0.0012	Prmt5	0.0016	Hsd17b12	0.0019	Qpctl	0.0019
Rpe	0.0016	Golph3	0.001	Napb	0.001	Nucb1	0.0019
Itm2c	0.0018	Matn2	0.0016	Alg5	0.0019	Arrdc4	0.0016
B3galt2	0.0019	Pim3	0.0017	Fstl5	0.0017	Folr1	0.0019
Nmnat2	0.001	Ift57	0.0019	Gnat2	0.0012	Arfip2	0.0016
Bag2	0.001	Alg3	0.0016	Cog6	0.0017	Gprc5b	0.0011
6330578E17Rik_1	0.0009	Cd200	0.0018	Lyrm2	0.0009	Mrgpre	0.001
Chpf	0.0016	Mrps10	0.0019	Lepre1	0.0016	Hapln4	0.001
Dbi	0.0017	2900010M23Rik	0.0018	Ddost	0.001	Cope	0.0017
Gnaz	1.14e-06	Tff2	0.0019	Sdf4	0.0019	Spcs3	0.001
AI597468	0.0019	Apobec2	0.0019	Osgin2	0.001	Calr	0.0016
Slc41a2	0.0009	Tubb6	0.0016	Emilin1	0.001	Dync1li2	0.001
Elk3	0.0017	Seh1l	0.0016	Crmp1	0.0016	Cwc15	0.0018
Tspan31	0.0018	Gnpda1	0.0018	Chst12	0.001	Srpr	0.0019
Egfr	0.001	Cd274	0.0016	Ttc26	0.0016	Copb2	0.0017
Slc46a1	0.0016	Exoc6	0.0015	Npy	0.0018	Ccdc33	0.0018
Kctd2	0.0018	Pi4k2a	0.0017	BC022713	0.0018	Glce	0.0019
Cdc42se2	0.0016	Gsto2	0.0012	Rpn1	0.001	Tmed3	0.0017
Appbp2	0.0019	Mrpl49	0.0009	Cmas	0.001	Slc25a36	0.0012
Ppp4r4	0.0009	Lgals12	0.001	Pdia4	0.0019	Rp2h	0.001
Dlk1	0.0009	Mrpl43	0.0018	Sec13	0.001	Zfp449	0.0018
Clptm1l	0.0019	Upp2	0.0019	Ndn	0.0019	Ubl4	0.001
Nrsn1	0.0019	Chst14	0.0016	Lysmd4	0.0019	Pls3	0.0017
Spcs1	0.0009	Arl5a	0.0019	Tmem159	0.0019	Tceal8	0.0018

## Sheet: 2. Top upreg. in KO v WT HFD
Supplemental Table 2: Most highly up-regulated SDE genes between WT HFD and KO HFD. Shaded boxes and bolding indicates genes selected to validate by qRT-PCR in Figure 2D.
Rank	ID	Log2FC WT CD vs KO CD	Adjusted P-Value	Log2FC WT CD vs WT HFD	Adjusted P-Value	Log2FC WT HFD vs KO HFD	Adjusted P-Value	Log2FC KO CD vs KO HFD	Adjusted P-Value
1	Klk1b24	0.56725	0.555511	-1.0183	0.615999	2.37399	0.006425	0.788438	0.245958
2	Hamp	-0.286412	0.839607	-1.20597	0.64827	2.15197	0.0326032	1.23241	0.151654
3	Lcn2	-0.0584692	0.977229	-0.813282	0.839635	2.07775	0.0901141	1.32294	0.22576
4	Cuzd1	-0.987644	0.199794	-1.8376	0.031493	1.96687	0.0021155	1.11692	0.0160225
5	Spink3	-0.728164	0.307781	-2.08475	0.0253286	1.92074	0.00349171	0.564157	0.247105
6	Gm5409	-0.520276	0.526565	-1.76675	0.124749	1.82534	0.0111385	0.578867	0.324464
7	Klk1b5	-0.814106	0.32065	-1.67098	0.131622	1.77242	0.0111127	0.91555	0.101184
8	Gp2	-0.57206	0.319516	-1.71758	0.0253286	1.74674	0.00202866	0.601224	0.124259
9	Olfr153	-0.298441	0.644352	-0.201175	0.909999	1.72845	0.00363702	1.82571	0.00111737
10	Tmed11	-0.593131	0.448009	-1.51048	0.185961	1.66217	0.0140061	0.744822	0.177149
11	Cckar	-0.486032	0.454472	-1.75957	0.0424996	1.56494	0.00758668	0.291402	0.54939
12	Serpini2	-0.981466	0.15798	-1.75082	0.0253286	1.54481	0.00317755	0.775459	0.0439403
13	Slc38a3	-0.731796	0.272492	-1.60054	0.0516023	1.53611	0.00631104	0.667358	0.122964
14	Tff2	-0.921442	0.143013	-1.83818	0.0101979	1.52853	0.00201055	0.611795	0.0735468
15	Erp27	-0.761215	0.261715	-1.45126	0.0928863	1.51836	0.006425	0.82832	0.0554258
16	Pah	-0.646871	0.255172	-1.54975	0.0253286	1.51259	0.00255327	0.609711	0.0866407
17	Ggt1	-0.586561	0.322667	-1.36087	0.0928863	1.51177	0.00484585	0.737457	0.0699056
18	9530091C08Rik	-0.480268	0.363311	-0.518612	0.641444	1.50631	0.00286281	1.46797	0.00125432
19	Olfr516	0.16724	0.857465	-0.525032	0.777504	1.48076	0.0248528	0.788489	0.155699
20	Klk1b9	-0.444374	0.56473	-1.20383	0.323292	1.47609	0.0217101	0.716641	0.184385
21	Klk1	-0.561282	0.39117	-1.40282	0.124749	1.47129	0.00989362	0.62975	0.165309
22	Hsd17b13	-0.551666	0.440104	-1.47658	0.147388	1.45571	0.0171024	0.5308	0.298927
23	Klk1b4	-0.53718	0.399737	-1.445	0.0996818	1.44867	0.00944227	0.540852	0.225215
24	Aqp12	-0.969599	0.170753	-1.48361	0.0447193	1.44855	0.00490915	0.934537	0.0204441
25	Amy1	-0.270336	0.737233	-1.12147	0.347803	1.43862	0.020933	0.587482	0.264191
26	Il22ra1	-0.87566	0.291441	-1.40623	0.231529	1.43228	0.0290072	0.901705	0.104954
27	Hmgcs2	0.34451	0.702287	-0.640731	0.745582	1.39237	0.0428347	0.407124	0.517561
28	Muc1	-0.87603	0.218721	-1.62607	0.043336	1.34764	0.0110268	0.597591	0.159179
29	Cyp39a1	0.059063	0.934064	-0.964297	0.253921	1.33765	0.007805	0.314287	0.442007
30	Gal	-0.205425	0.711992	-1.03911	0.168258	1.29034	0.006425	0.45666	0.214597
31	Rbpjl	-0.991354	0.170753	-1.25812	0.119296	1.26891	0.0111409	1.00214	0.0163095
32	P2ry14	-0.257445	0.61232	-1.11952	0.113516	1.20924	0.00730704	0.347169	0.331672
33	Slc39a5	-0.647482	0.226877	-1.14912	0.0646245	1.20026	0.00511958	0.69862	0.0348477
34	Gamt	-0.824009	0.178918	-1.33504	0.0424996	1.16124	0.00808604	0.650211	0.0592693
35	Pla2g1b	-0.82842	0.143013	-1.46559	0.0253286	1.15864	0.00442984	0.521468	0.089041
36	D930030O05Rik	-0.162646	0.656086	-0.779044	0.116987	1.1564	0.00162647	0.539999	0.0316286
37	Nell1	-0.251971	0.468948	-0.38406	0.584856	1.13918	0.00168073	1.00709	0.00114214
38	Atf3	0.312235	0.49883	-0.729416	0.32012	1.09881	0.00807406	0.0571633	0.879543
39	Bmp7	-0.668062	0.286272	-1.18747	0.168258	1.09799	0.0268089	0.57859	0.167873
40	Fam134b	-0.357351	0.436964	-1.05976	0.0996818	1.09371	0.00805261	0.391307	0.229253
41	Gria3	1.32963	0.0272036	-0.0858307	0.958298	1.07939	0.00872134	-0.336074	0.308647
42	Upp2	0.681615	0.113015	0.0457657	0.966301	1.05611	0.00127241	0.42026	0.0522689
43	B4galnt1	-0.453086	0.431094	-1.06001	0.217946	1.04505	0.0281576	0.438119	0.284155
44	Aldh1a7	-0.13482	0.814622	-0.882128	0.243417	1.04464	0.0157229	0.297331	0.418306
45	Reg1	-0.49981	0.267474	-1.19751	0.0314244	1.04146	0.00560062	0.343761	0.236151
46	Nr5a2	-0.478088	0.372768	-1.24056	0.0928863	1.02792	0.0203342	0.265442	0.494048
47	Lyve1	0.734735	0.206526	-0.678367	0.40292	1.02138	0.0139233	-0.391726	0.251657
48	Rapgef4_1	-0.598073	0.218721	-0.495219	0.521899	1.01478	0.00653889	1.11763	0.00150722
49	Pnliprp2	-0.680474	0.159151	-1.13988	0.0253286	1.01475	0.00416174	0.555348	0.0388202
50	Fam60a	-0.315256	0.422054	-0.344649	0.684603	1.00581	0.005154	0.976418	0.00228423

## Sheet: 3. Top downreg. in KO v WT HFD
Supplemental Table 3: Most highly down-regulated SDE genes between WT HFD and KO HFD. Shaded boxes and bolding indicates genes selected to validate by qRT-PCR in Figure 2E.
Rank	ID	Log2FC WT CD vs KO CD	Adjusted P-Value	Log2FC WT CD vs WT HFD	Adjusted P-Value	Log2FC WT HFD vs KO HFD	Adjusted P-Value	Log2FC KO CD vs KO HFD	Adjusted P-Value
1	Mc5r	-0.643184	0.443821	1.19688	0.400563	-2.80668	0.0015624	-0.966614	0.101874
2	Serpina7	-0.53454	0.385337	0.518525	0.701888	-1.95795	0.00180616	-0.904883	0.0366305
3	Lgi2	-0.720503	0.252523	0.703581	0.488403	-1.80599	0.00180347	-0.38191	0.341474
4	Hist1h2bk	-0.388111	0.657235	0.00112965	0.999315	-1.61301	0.0220683	-1.22377	0.0406142
5	Gm4841	-0.820724	0.334477	0.225103	0.929746	-1.56756	0.0240689	-0.52173	0.385484
6	Tnfrsf11b	-0.188917	0.59567	0.351773	0.644471	-1.44363	0.000549892	-0.902945	0.00207542
7	Klhl38	-0.430845	0.316652	0.495874	0.535667	-1.26083	0.00243655	-0.334106	0.260781
8	Spon2	-0.0226966	0.956828	0.520993	0.280214	-1.21184	0.000734614	-0.668146	0.00573408
9	Arrdc4	-0.201416	0.437071	0.561009	0.124749	-1.20834	0.000389451	-0.445911	0.0184706
10	Rgs16	-0.587578	0.227518	0.312059	0.752623	-1.16488	0.00362477	-0.265244	0.383746
11	Nrsn1	-0.135844	0.619278	0.314905	0.539569	-1.16477	0.000467633	-0.714024	0.0016449
12	Gsto2	-0.122151	0.655821	0.849535	0.0253286	-1.13578	0.000467633	-0.164098	0.389087
13	Prc1	-0.060887	0.916483	0.36888	0.727126	-1.11734	0.00681812	-0.687575	0.0347108
14	Cox6a2	0.07251	0.927447	-0.143358	0.945	-1.07727	0.0373903	-1.29314	0.00722448
15	Hsd17b12	-0.120596	0.623359	0.246564	0.634177	-1.05252	0.000467633	-0.685358	0.00121354
16	Hist1h2bb	0.234259	0.603372	0.138423	0.913771	-1.02161	0.00946648	-1.11745	0.00227149
17	Taar1	-0.141473	0.693704	0.195016	0.814263	-1.02049	0.00242738	-0.684002	0.00750317
18	Gnaz	-0.739746	3.87e-05	-0.009123	0.986155	-1.01992	5.52e-06	-0.289299	0.00465288
19	Kdelr3	-0.338209	0.237927	0.318667	0.471458	-1.01785	0.000569327	-0.36097	0.0423548
20	Tnfrsf23	-0.0255226	0.955323	0.361843	0.626476	-1.01651	0.00275985	-0.629143	0.0137237
21	Asb15	-0.124683	0.60883	0.450095	0.203914	-1.01368	0.000467633	-0.438905	0.0132326
22	Sfrp5	0.15433	0.786847	0.0455005	0.981977	-1.00345	0.0201954	-1.11228	0.00502914
23	Cacfd1_1	0.204398	0.583071	0.494175	0.451117	-1.00135	0.00393124	-0.711573	0.00982641
24	Ccna2	-0.288597	0.587605	0.0173517	0.995481	-0.998791	0.023546	-0.692843	0.0622579
25	Calb1	0.044962	0.919602	0.352537	0.64337	-0.994613	0.00336614	-0.687038	0.009334
26	Kcnip2	-0.249139	0.59712	0.482557	0.629872	-0.978298	0.0147664	-0.246601	0.472081
27	Gprc5b	-0.0615006	0.773938	0.287561	0.360957	-0.972277	0.000312316	-0.623215	0.000743713
28	Chst12	-0.090188	0.628794	0.388197	0.124749	-0.971994	0.000312316	-0.493609	0.00151083
29	Gnat2	0.0099092	0.971945	0.129552	0.800312	-0.969681	0.000396157	-0.850038	0.000504467
30	Fabp7	-0.28694	0.586234	-0.172489	0.907935	-0.965776	0.0260588	-0.851326	0.0237463
31	Hapln1	0.0590272	0.868419	0.178137	0.80499	-0.955392	0.00184164	-0.836282	0.00130364
32	Ffar2	0.123751	0.607183	0.230634	0.650732	-0.94156	0.000657344	-0.834677	0.000581555
33	Il1r2	0.102957	0.823686	0.222081	0.828772	-0.940872	0.00880028	-0.821747	0.0072729
34	Kcnma1_1	-0.628825	0.29704	-0.303858	0.839635	-0.929576	0.0464214	-0.604609	0.134677
35	Sc4mol	-0.201176	0.563447	0.179583	0.840799	-0.92394	0.00428179	-0.543181	0.0285837
36	Fam101a	-0.087458	0.700173	0.291514	0.432082	-0.904893	0.000467633	-0.525921	0.00252428
37	Napb	0.304013	0.199417	0.285737	0.368406	-0.904218	0.000389451	-0.922494	0.000404687
38	Ccne2	0.0466338	0.873289	0.0865864	0.901404	-0.890387	0.000907682	-0.850435	0.000584661
39	Dppa4	-0.136827	0.74314	0.270106	0.764681	-0.883031	0.00915292	-0.476099	0.0759621
40	Accn2	-0.336521	0.232956	0.264733	0.603125	-0.877982	0.0010295	-0.276728	0.107466
41	Fabp3	0.206554	0.55838	0.475134	0.441635	-0.874141	0.0062445	-0.605561	0.0179579
42	Cd200	-0.191404	0.34071	0.331892	0.267761	-0.872147	0.000458201	-0.348851	0.0153966
43	Igtp	-0.0478776	0.864498	0.0431568	0.9593	-0.868259	0.000891365	-0.777224	0.000715758
44	Slc26a2	-0.0277936	0.913122	0.209979	0.629577	-0.860382	0.000467633	-0.62261	0.000905421
45	Six4	-0.09222	0.764066	0.24958	0.676518	-0.859943	0.0021155	-0.518143	0.0117081
46	Kcnn3	-0.333816	0.395661	0.3309	0.702259	-0.855347	0.0116153	-0.190631	0.506911
47	Pthlh	-0.191657	0.571543	0.370443	0.585083	-0.853918	0.00559893	-0.291817	0.219001
48	Scd2	-0.080516	0.779095	-0.032791	0.973294	-0.850285	0.00163733	-0.80256	0.000886284
49	Zp2	0.0765472	0.846549	0.292032	0.699954	-0.850215	0.00604208	-0.63473	0.0116863
50	Nuak1	-0.269392	0.403853	-0.121608	0.891101	-0.848198	0.00434834	-0.700415	0.00466145
202	Cdk10	0.199804	0.334998	0.020327	0.979829	-0.604391	0.00258625	-0.783868	0.000504467

## Sheet: 4. KO HFD vs KO CD
Supplemental Table 4: KEGG pathways affected by HFD-feeding in WT vs. HFD-feeding in KO. Number of genes listed are those of significance. Benjamini-Hochberg adjusted P-value <0.05 signifies a significant difference from WT HFD mice.
KO HFD vs KO CD
KEGG ID	Pathway Name	Number of genes in pathway	Genes up-regulated	Genes down-regulated	Up-adjusted P-value	Down-adjusted P-value
path:mmu04972	Pancreatic secretion	85	14	16	3.7108e-09	1
path:mmu04975	Fat digestion and absorption	34	7	5	6.0627e-05	1
path:mmu04974	Protein digestion and absorption	79	8	7	0.00156004	1
path:mmu00561	Glycerolipid metabolism	47	5	13	0.0397216	1
path:mmu04141	Protein processing in endoplasmic reticulum	135	0	72	1	7.96237e-09
path:mmu04144	Endocytosis	209	3	88	1	8.82455e-05
path:mmu00510	N-Glycan biosynthesis	45	0	27	1	0.000227769
path:mmu01100	Metabolic pathways	1069	24	346	0.342471	0.000336749
path:mmu03040	Spliceosome	102	0	48	1	0.000376134
path:mmu04142	Lysosome	115	0	52	1	0.000551156
path:mmu04120	Ubiquitin mediated proteolysis	119	1	52	1	0.00151225
path:mmu04137	Mitophagy - animal	56	0	29	1	0.00183921
path:mmu00100	Steroid biosynthesis	18	1	13	1	0.00230598
path:mmu00563	Glycosylphosphatidylinositol (GPI)-anchor biosynthesis	23	1	15	1	0.00349223
path:mmu03060	Protein export	20	0	13	1	0.00979885
path:mmu03020	RNA polymerase	26	0	15	1	0.0183036
path:mmu04130	SNARE interactions in vesicular transport	31	0	17	1	0.0183036
path:mmu04962	Vasopressin-regulated water reabsorption	39	0	20	1	0.0185068
path:mmu04136	Autophagy - other	29	0	16	1	0.0206298
path:mmu00600	Sphingolipid metabolism	37	0	19	1	0.0211224
path:mmu03018	RNA degradation	62	1	28	1	0.0211224
path:mmu03420	Nucleotide excision repair	38	0	19	1	0.0286087
path:mmu05016	Huntington disease	130	2	50	1	0.0292285
path:mmu03008	Ribosome biogenesis in eukaryotes	64	0	28	1	0.0312301
path:mmu03050	Proteasome	36	0	18	1	0.0312301
path:mmu04714	Thermogenesis	166	1	61	1	0.0312301
path:mmu05211	Renal cell carcinoma	60	0	26	1	0.0471419

## Sheet: 5. WT HFD vs WT CD KEGG
Supplemental Table 5: KEGG pathways affected by HFD-feeding in WT. Number of genes listed are those of significance. Benjamini-Hochberg adjusted P-value <0.05 signifies a significant difference from WT CD mice.
WT CD vs WT HFD
KEGG ID	Pathway Name	Number of genes in pwy.	Genes up-regulated	Genes down-regulated	Up adjusted P-value	Down adjusted P-value
path:mmu04972	Pancreatic secretion	85	0	8	1	5.02731e-10
path:mmu04975	Fat digestion and absorption	34	0	4	1	6.0611e-05
path:mmu00561	Glycerolipid metabolism	47	0	3	1	0.00868955
path:mmu04974	Protein digestion and absorption	79	0	3	1	0.0305874

## Sheet: 6. WT HFD vs KO HFD KEGG
Supplemental Table 6: KEGG pathways affected by HFD-Feeding in KO mice. Number of genes listed are those of significance. Benjamini-Hochberg adjusted P-value <0.05 signify a significant difference from KO CD mice.
WT HFD vs KO HFD
KEGG ID	Pathway Name	Number of genes in pathway	Genes up-regulated	Genes down-regulated	Up-adjusted P-value	Down-adjusted P-value
path:mmu04740	Olfactory transduction	853	35	18	7.8e-05	1
path:mmu04972	Pancreatic secretion	85	8	22	0.01	1
path:mmu04975	Fat digestion and absorption	34	5	5	0.02	1
path:mmu04141	Protein processing in endoplasmic reticulum	135	1	100	1	4.3e-11
path:mmu03013	RNA transport	128	0	94	1	2.7e-10
path:mmu03040	Spliceosome	102	0	78	1	4.4e-10
path:mmu04120	Ubiquitin mediated proteolysis	119	3	87	1	1.4e-09
path:mmu03008	Ribosome biogenesis in eukaryotes	64	0	53	1	3.3e-09
path:mmu01100	Metabolic pathways	1069	17	558	1	4.8e-09
path:mmu05016	Huntington disease	130	1	91	1	1.3e-08
path:mmu04714	Thermogenesis	166	2	110	1	3.1e-08
path:mmu03420	Nucleotide excision repair	38	0	34	1	8.8e-08
path:mmu05012	Parkinson disease	95	0	69	1	1.1e-07
path:mmu00190	Oxidative phosphorylation	90	0	65	1	4.1e-07
path:mmu03015	mRNA surveillance pathway	68	0	52	1	4.3e-07
path:mmu00970	Aminoacyl-tRNA biosynthesis	38	0	33	1	5.7e-07
path:mmu03022	Basal transcription factors	36	0	31	1	2.2e-06
path:mmu04144	Endocytosis	209	0	127	1	2.3e-06
path:mmu03030	DNA replication	32	0	28	1	4.1e-06
path:mmu04130	SNARE interactions in vesicular transport	31	0	27	1	7.8e-06
path:mmu04137	Mitophagy - animal	56	0	42	1	1.7e-05
path:mmu05010	Alzheimer disease	130	2	83	1	1.7e-05
path:mmu03018	RNA degradation	62	1	45	1	3.1e-05
path:mmu04142	Lysosome	115	0	73	1	9.1e-05
path:mmu03050	Proteasome	36	0	28	1	0.0003
path:mmu04932	Non-alcoholic fatty liver disease (NAFLD)	120	0	74	1	0.00032
path:mmu04140	Autophagy - animal	115	1	71	1	0.00042
path:mmu04071	Sphingolipid signaling pathway	102	1	64	1	0.00048
path:mmu04110	Cell cycle	111	0	68	1	0.00081
path:mmu05203	Viral carcinogenesis	177	2	101	1	0.001
path:mmu00563	Glycosylphosphatidylinositol (GPI)-anchor biosynthesis	23	1	19	1	0.0013
path:mmu03060	Protein export	20	0	17	1	0.0015
path:mmu00515	Mannose type O-glycan biosynthesis	17	0	15	1	0.0016
path:mmu05211	Renal cell carcinoma	60	0	40	1	0.0017
path:mmu00600	Sphingolipid metabolism	37	1	27	1	0.002
path:mmu00510	N-Glycan biosynthesis	45	0	31	1	0.0035
path:mmu03020	RNA polymerase	26	0	20	1	0.0041
path:mmu04530	Tight junction	133	0	76	1	0.0054
path:mmu03410	Base excision repair	30	0	22	1	0.0062
path:mmu00020	Citrate cycle (TCA cycle)	29	0	21	1	0.011
path:mmu03430	Mismatch repair	19	0	15	1	0.013
path:mmu05220	Chronic myeloid leukemia	67	0	41	1	0.015
path:mmu00240	Pyrimidine metabolism	48	0	31	1	0.015
path:mmu04217	Necroptosis	127	0	70	1	0.027
path:mmu00030	Pentose phosphate pathway	29	0	20	1	0.031
path:mmu05161	Hepatitis B	145	0	78	1	0.036
path:mmu05223	Non-small cell lung cancer	58	0	35	1	0.039
path:mmu04146	Peroxisome	78	0	45	1	0.04
path:mmu05212	Pancreatic cancer	72	0	42	1	0.04
path:mmu04210	Apoptosis	115	0	63	1	0.043
path:mmu04722	Neurotrophin signaling pathway	109	1	60	1	0.044
